# Supplementary material for: Identification of a prognostic cuproptosis-related signature in hepatocellular carcinoma
Source: Biol Direct. 2023 Feb 7;18:4. doi: 10.1186/s13062-023-00358-w (PMC9903524; doi:10.1186/s13062-023-00358-w)
Supplement: Supplementary file 3 — Additional file 3: Table S1. The expression correlation of the cuproptosis-related genes and the cuproptosis genes. [file 13062_2023_358_MOESM3_ESM.xlsx]

## Sheet: Sheet1
Supplementary Table S1. The expression correlation of the cuproptosis-related genes and the cuproptosis genes
Cuproptosis	Cuproptosis_related_genes	cor	pvalue	Regulation
NDUFB2	FAM89B	0.410673	1.19384e-16	postive
NDUFB10	FAM89B	0.3313	4.96043e-11	postive
DBT	FAM89B	-0.400133	8.20411e-16	negative
SLC31A1	FAM89B	-0.478017	9.49563e-23	negative
NDUFC2	FAM89B	0.335693	2.65335e-11	postive
NDUFC1	FAM89B	0.30594	1.51958e-09	postive
DLST	FAM89B	-0.331252	4.99431e-11	negative
NDUFV2	FAM89B	0.310799	8.08558e-10	postive
ATP7B	FAM89B	-0.400941	7.09411e-16	negative
PPAT	EPB41L2	0.550345	5.34993e-31	postive
GLS	EPB41L2	0.55456	1.52644e-31	postive
DLAT	EPB41L2	0.417018	3.61847e-17	postive
MTF1	EPB41L2	0.468698	8.02382e-22	postive
NDUFC2	EPB41L2	-0.386017	9.75965e-15	negative
DPYD	EPB41L2	0.349943	3.25127e-12	postive
PLAT	EPB41L2	0.353973	1.76099e-12	postive
NLRP3	EPB41L2	0.500206	4.49847e-25	postive
LIPA	EPB41L2	0.449736	5.06844e-20	postive
NDUFB6	RNF5	0.355635	1.36383e-12	postive
PPAT	ONECUT1	0.352581	2.17836e-12	postive
GLS	ONECUT1	0.34794	4.39594e-12	postive
NDUFB2	ONECUT1	-0.346263	5.64921e-12	negative
NDUFB10	ONECUT1	-0.371557	1.0929e-13	negative
DBT	ONECUT1	0.320324	2.26937e-10	postive
MTF1	ONECUT1	0.335887	2.58029e-11	postive
ACO2	ONECUT1	0.456071	1.30566e-20	postive
NDUFC2	ONECUT1	-0.374125	7.17886e-14	negative
DPYD	ONECUT1	0.373651	7.76107e-14	postive
NDUFV2	ONECUT1	-0.390808	4.2677e-15	negative
PPAT	LPCAT3	0.475903	1.54973e-22	postive
DLAT	LPCAT3	0.367565	2.08525e-13	postive
NDUFB2	LPCAT3	-0.484925	1.87036e-23	negative
NDUFB10	LPCAT3	-0.55835	4.86631e-32	negative
DBT	LPCAT3	0.369901	1.43044e-13	postive
MTF1	LPCAT3	0.322117	1.77755e-10	postive
SLC31A1	LPCAT3	0.488767	7.45588e-24	postive
ACO2	LPCAT3	0.545537	2.18972e-30	postive
NDUFC2	LPCAT3	-0.400532	7.63619e-16	negative
DPYD	LPCAT3	0.493286	2.49034e-24	postive
NDUFC1	LPCAT3	-0.420649	1.80674e-17	negative
DLD	LPCAT3	0.303565	2.05983e-09	postive
DLST	LPCAT3	0.365949	2.70189e-13	postive
NDUFV2	LPCAT3	-0.521584	1.76545e-27	negative
LIPA	LPCAT3	0.529736	1.92159e-28	postive
ATP7B	LPCAT3	0.542074	5.95766e-30	postive
NDUFB2	SORBS2	-0.345961	5.90894e-12	negative
DBT	SORBS2	0.527958	3.13256e-28	postive
SLC31A1	SORBS2	0.437362	6.61657e-19	postive
FDX1	SORBS2	0.373304	8.21507e-14	postive
NDUFB6	NDUFA3	0.323613	1.44807e-10	postive
PPAT	NDUFA3	-0.345974	5.89726e-12	negative
NDUFB2	NDUFA3	0.648438	5.43097e-46	postive
NDUFB10	NDUFA3	0.521507	1.80272e-27	postive
DBT	NDUFA3	-0.536432	2.96869e-29	negative
MTF1	NDUFA3	-0.413832	6.60984e-17	negative
SLC31A1	NDUFA3	-0.502882	2.29639e-25	negative
ACO2	NDUFA3	-0.42641	5.90011e-18	negative
NDUFC2	NDUFA3	0.537265	2.34674e-29	postive
DPYD	NDUFA3	-0.50191	2.93336e-25	negative
NDUFC1	NDUFA3	0.417728	3.16135e-17	postive
DLST	NDUFA3	-0.338543	1.75849e-11	negative
NDUFV2	NDUFA3	0.57278	5.46324e-34	postive
LIPA	NDUFA3	-0.454329	1.90131e-20	negative
ATP7B	NDUFA3	-0.492556	2.97582e-24	negative
MTF1	PIK3R3	0.366031	2.66684e-13	postive
PLAT	PIK3R3	0.416982	3.64377e-17	postive
NLRP3	PIK3R3	0.451497	3.48628e-20	postive
SLC31A1	TOR1A	0.374139	7.16221e-14	postive
NDUFB6	ATG2B	-0.311387	7.48475e-10	negative
PPAT	ATG2B	0.326358	9.91255e-11	postive
GLS	ATG2B	0.355315	1.43292e-12	postive
NDUFB2	ATG2B	-0.46896	7.5644e-22	negative
NDUFB10	ATG2B	-0.502417	2.58211e-25	negative
DBT	ATG2B	0.330897	5.2511e-11	postive
MTF1	ATG2B	0.42268	1.2208e-17	postive
ACO2	ATG2B	0.308107	1.14847e-09	postive
NDUFC2	ATG2B	-0.436928	7.22675e-19	negative
DPYD	ATG2B	0.485845	1.50223e-23	postive
DLST	ATG2B	0.457502	9.57255e-21	postive
NDUFV2	ATG2B	-0.416502	3.99101e-17	negative
ATP7B	ATG2B	0.306044	1.49935e-09	postive
ATP7B	MLPH	-0.331333	4.93756e-11	negative
LIPT1	ODF2	0.347529	4.67478e-12	postive
PPAT	ODF2	0.432508	1.76228e-18	postive
GLS	ODF2	0.346108	5.78129e-12	postive
MTF1	ODF2	0.444216	1.61527e-19	postive
FDX1	ODF2	-0.38471	1.22018e-14	negative
NLRP3	ODF2	0.330519	5.53844e-11	postive
NDUFB6	PLSCR4	-0.350089	3.18026e-12	negative
NDUFB2	PLSCR4	-0.479878	6.15269e-23	negative
NDUFB10	PLSCR4	-0.405641	3.02186e-16	negative
DBT	PLSCR4	0.40489	3.46617e-16	postive
MTF1	PLSCR4	0.355335	1.4285e-12	postive
SLC31A1	PLSCR4	0.351761	2.46826e-12	postive
ACO2	PLSCR4	0.304619	1.80025e-09	postive
NDUFC2	PLSCR4	-0.445397	1.26274e-19	negative
DPYD	PLSCR4	0.545768	2.04745e-30	postive
PLAT	PLSCR4	0.301042	2.83721e-09	postive
NDUFV2	PLSCR4	-0.335963	2.55228e-11	negative
LIPA	PLSCR4	0.349339	3.56171e-12	postive
ATP7B	PLSCR4	0.300071	3.20639e-09	postive
GLS	FABP4	-0.315225	4.50519e-10	negative
PPAT	HPN	-0.318665	2.84046e-10	negative
MTF1	HPN	-0.333484	3.63895e-11	negative
FDX1	HPN	0.353359	1.93433e-12	postive
NLRP3	HPN	-0.41587	4.49948e-17	negative
NLRP3	CCL4L2	0.496967	1.00699e-24	postive
PPAT	SOCS6	0.445959	1.12283e-19	postive
NDUFB2	SOCS6	-0.461302	4.1693e-21	negative
NDUFB10	SOCS6	-0.404841	3.49748e-16	negative
DBT	SOCS6	0.420571	1.83402e-17	postive
MTF1	SOCS6	0.427059	5.19319e-18	postive
SLC31A1	SOCS6	0.387764	7.22899e-15	postive
ACO2	SOCS6	0.308394	1.10652e-09	postive
NDUFC2	SOCS6	-0.361043	5.87901e-13	negative
DPYD	SOCS6	0.406043	2.80744e-16	postive
NDUFV2	SOCS6	-0.379252	3.06739e-14	negative
LIPA	SOCS6	0.3893	5.54498e-15	postive
ATP7B	SOCS6	0.407414	2.18239e-16	postive
NDUFB6	ATP5PO	0.415778	4.57822e-17	postive
NDUFB2	ATP5PO	0.636113	8.32171e-44	postive
NDUFB10	ATP5PO	0.546235	1.78684e-30	postive
DBT	ATP5PO	-0.328595	7.25711e-11	negative
SLC31A1	ATP5PO	-0.404496	3.72479e-16	negative
NDUFC2	ATP5PO	0.47695	1.21661e-22	postive
DPYD	ATP5PO	-0.323645	1.44175e-10	negative
NDUFC1	ATP5PO	0.405129	3.31833e-16	postive
NDUFV2	ATP5PO	0.470624	5.18967e-22	postive
LIPA	ATP5PO	-0.358786	8.36857e-13	negative
ATP7B	ATP5PO	-0.478198	9.10504e-23	negative
PPAT	ARRDC3	0.335118	2.88112e-11	postive
DLAT	ARRDC3	0.314047	5.26904e-10	postive
NDUFB2	ARRDC3	-0.348927	3.78977e-12	negative
DBT	ARRDC3	0.318909	2.74872e-10	postive
MTF1	ARRDC3	0.345919	5.94604e-12	postive
SLC31A1	ARRDC3	0.330601	5.47487e-11	postive
DPYD	ARRDC3	0.364598	3.35133e-13	postive
LIPA	ARRDC3	0.317702	3.23393e-10	postive
NDUFB6	BAG1	0.523203	1.14209e-27	postive
NDUFB2	BAG1	0.413401	7.16833e-17	postive
NDUFB2	NDUFS8	0.563107	1.1351e-32	postive
NDUFB10	NDUFS8	0.536229	3.14416e-29	postive
DBT	NDUFS8	-0.401689	6.19837e-16	negative
SLC31A1	NDUFS8	-0.485811	1.5146e-23	negative
NDUFC2	NDUFS8	0.483578	2.57506e-23	postive
DPYD	NDUFS8	-0.357085	1.09003e-12	negative
NDUFC1	NDUFS8	0.416382	4.08294e-17	postive
NDUFV2	NDUFS8	0.462678	3.07776e-21	postive
LIPA	NDUFS8	-0.392782	3.02323e-15	negative
ATP7B	NDUFS8	-0.470967	4.80078e-22	negative
NDUFB10	PRMT7	0.340194	1.38294e-11	postive
DPYD	PRMT7	-0.314448	4.99606e-10	negative
PPAT	FUBP3	0.633875	2.02499e-43	postive
GLS	FUBP3	0.311724	7.16088e-10	postive
DLAT	FUBP3	0.385632	1.04235e-14	postive
NDUFB2	FUBP3	-0.522699	1.30823e-27	negative
NDUFB10	FUBP3	-0.4552	1.57587e-20	negative
DBT	FUBP3	0.498204	7.4087e-25	postive
MTF1	FUBP3	0.469353	6.92053e-22	postive
SLC31A1	FUBP3	0.48532	1.70276e-23	postive
ACO2	FUBP3	0.407525	2.138e-16	postive
NDUFC2	FUBP3	-0.48032	5.54767e-23	negative
DPYD	FUBP3	0.481234	4.47642e-23	postive
NDUFC1	FUBP3	-0.328329	7.53239e-11	negative
NDUFV2	FUBP3	-0.565405	5.57147e-33	negative
LIPA	FUBP3	0.397636	1.28231e-15	postive
ATP7B	FUBP3	0.536724	2.7342e-29	postive
SLC31A1	YJU2	-0.3285	7.35413e-11	negative
NDUFC2	YJU2	0.320006	2.36944e-10	postive
NDUFB10	NUDT8	0.333756	3.50075e-11	postive
NDUFC2	NUDT8	0.33714	2.15419e-11	postive
DPYD	NUDT8	-0.321243	2.0027e-10	negative
GLS	BTNL9	-0.309049	1.01621e-09	negative
DBT	BTNL9	0.388214	6.68899e-15	postive
SLC31A1	BTNL9	0.329524	6.37068e-11	postive
LIPT1	ESCO1	0.331189	5.03899e-11	postive
PPAT	ESCO1	0.546071	1.87465e-30	postive
GLS	ESCO1	0.527966	3.12634e-28	postive
DLAT	ESCO1	0.348523	4.02691e-12	postive
NDUFB10	ESCO1	-0.40936	1.5234e-16	negative
MTF1	ESCO1	0.418022	2.98869e-17	postive
LIPT2	ESCO1	0.306294	1.45184e-09	postive
DPYD	ESCO1	0.389573	5.28825e-15	postive
NDUFB2	SERF2	0.582648	2.22692e-35	postive
NDUFB10	SERF2	0.524938	7.14024e-28	postive
DBT	SERF2	-0.528854	2.44962e-28	negative
MTF1	SERF2	-0.311009	7.86552e-10	negative
SLC31A1	SERF2	-0.567984	2.48983e-33	negative
ACO2	SERF2	-0.384412	1.28357e-14	negative
NDUFC2	SERF2	0.429799	3.02313e-18	postive
DPYD	SERF2	-0.453407	2.31752e-20	negative
NDUFC1	SERF2	0.486719	1.21917e-23	postive
DLST	SERF2	-0.317415	3.3613e-10	negative
NDUFV2	SERF2	0.549875	6.14571e-31	postive
LIPA	SERF2	-0.364609	3.34529e-13	negative
ATP7B	SERF2	-0.489389	6.41723e-24	negative
LIPT1	NUDCD1	0.306178	1.47373e-09	postive
PPAT	NUDCD1	0.579193	6.91277e-35	postive
DLAT	NUDCD1	0.414705	5.60817e-17	postive
LIPA	NUDCD1	0.345461	6.36532e-12	postive
LIPT1	MYC	0.316714	3.69284e-10	postive
PPAT	MYC	0.318464	2.91885e-10	postive
DLAT	MYC	0.338232	1.83943e-11	postive
DPYD	PDLIM1	-0.350521	2.97933e-12	negative
PPAT	RNFT1	0.455547	1.46232e-20	postive
NDUFB2	RNFT1	-0.385205	1.12119e-14	negative
NDUFB10	RNFT1	-0.380158	2.63535e-14	negative
DBT	RNFT1	0.306712	1.37562e-09	postive
NDUFC2	RNFT1	-0.323048	1.56499e-10	negative
DPYD	RNFT1	0.414948	5.35624e-17	postive
NDUFV2	RNFT1	-0.430932	2.41391e-18	negative
LIPA	RNFT1	0.43624	8.31023e-19	postive
ATP7B	RNFT1	0.448642	6.38916e-20	postive
PPAT	TMPRSS6	-0.343585	8.4063e-12	negative
FDX1	TMPRSS6	0.459591	6.06995e-21	postive
NLRP3	TMPRSS6	-0.304355	1.86208e-09	negative
PPAT	MAP1LC3A	-0.307768	1.20009e-09	negative
GLS	IGFBP3	0.374638	6.59784e-14	postive
NLRP3	IGFBP3	0.305102	1.6923e-09	postive
NDUFB6	PIN4	0.397975	1.20704e-15	postive
NDUFB2	PIN4	0.351745	2.47428e-12	postive
NDUFB10	PIN4	0.389317	5.52833e-15	postive
ACO2	PIN4	-0.326537	9.66891e-11	negative
NDUFC2	PIN4	0.423992	9.46136e-18	postive
PLAT	PIN4	-0.337821	1.9522e-11	negative
PPAT	MAN1A1	0.33645	2.37967e-11	postive
DLAT	MAN1A1	0.308521	1.08834e-09	postive
NDUFB2	MAN1A1	-0.43809	5.70549e-19	negative
NDUFB10	MAN1A1	-0.374325	6.94668e-14	negative
SLC31A1	MAN1A1	0.365334	2.98048e-13	postive
NDUFC2	MAN1A1	-0.376533	4.82382e-14	negative
DPYD	MAN1A1	0.427984	4.32891e-18	postive
NDUFC1	MAN1A1	-0.328301	7.56143e-11	negative
LIPA	MAN1A1	0.300299	3.11599e-09	postive
ATP7B	MAN1A1	0.339675	1.49163e-11	postive
PPAT	GUK1	-0.312998	6.05396e-10	negative
NDUFB2	GUK1	0.434903	1.08902e-18	postive
NDUFB10	GUK1	0.336274	2.44057e-11	postive
DBT	GUK1	-0.442676	2.22382e-19	negative
SLC31A1	GUK1	-0.350873	2.82465e-12	negative
DPYD	GUK1	-0.33856	1.75398e-11	negative
NDUFV2	GUK1	0.41761	3.2333e-17	postive
ATP7B	GUK1	-0.443764	1.77464e-19	negative
LIPT2	CLNS1A	0.301432	2.70051e-09	postive
NDUFC2	CLNS1A	0.303372	2.11115e-09	postive
PPAT	INVS	0.444312	1.58358e-19	postive
NDUFB2	INVS	-0.304605	1.80361e-09	negative
SLC31A1	INVS	0.325272	1.15207e-10	postive
NDUFV2	INVS	-0.342533	9.81594e-12	negative
ATP7B	INVS	0.349374	3.54273e-12	postive
NDUFC2	SNTA1	0.315985	4.07072e-10	postive
GLS	TOM1L2	0.340499	1.32264e-11	postive
MTF1	TOM1L2	0.302397	2.38973e-09	postive
GLS	NCOA7	0.401052	6.95349e-16	postive
MTF1	NCOA7	0.32537	1.13655e-10	postive
PLAT	NCOA7	0.358224	9.13441e-13	postive
NLRP3	NCOA7	0.408365	1.83114e-16	postive
PPAT	SLC25A32	0.443557	1.85258e-19	postive
DLAT	SLC25A32	0.363894	3.74788e-13	postive
LIPA	SLC25A32	0.373922	7.42255e-14	postive
LIPT1	C18orf25	0.328604	7.2481e-11	postive
PPAT	C18orf25	0.553855	1.88463e-31	postive
GLS	C18orf25	0.405487	3.10793e-16	postive
DLAT	C18orf25	0.409572	1.46481e-16	postive
NDUFB2	C18orf25	-0.325104	1.17922e-10	negative
DBT	C18orf25	0.318367	2.95728e-10	postive
MTF1	C18orf25	0.651965	1.23206e-46	postive
ACO2	C18orf25	0.424888	7.94588e-18	postive
NDUFC2	C18orf25	-0.46625	1.39066e-21	negative
DPYD	C18orf25	0.329844	6.09063e-11	postive
DLD	C18orf25	0.342966	9.20905e-12	postive
NLRP3	C18orf25	0.34859	3.98711e-12	postive
NDUFV2	C18orf25	-0.330243	5.75797e-11	negative
LIPA	C18orf25	0.37319	8.37046e-14	postive
NDUFB2	VPS18	0.393501	2.66494e-15	postive
NLRP3	VPS18	0.354112	1.72389e-12	postive
ATP7B	VPS18	-0.304866	1.74425e-09	negative
PPAT	ALS2	0.498951	6.15294e-25	postive
GLS	ALS2	0.488985	7.07553e-24	postive
NDUFB2	ALS2	-0.326076	1.03069e-10	negative
NDUFB10	ALS2	-0.439031	4.70805e-19	negative
MTF1	ALS2	0.35245	2.22226e-12	postive
ACO2	ALS2	0.366694	2.39811e-13	postive
NDUFC2	ALS2	-0.336813	2.25832e-11	negative
DPYD	ALS2	0.463579	2.52097e-21	postive
NDUFV2	ALS2	-0.379021	3.1881e-14	negative
ATP7B	ALS2	0.323116	1.5503e-10	postive
PPAT	C16orf87	0.301579	2.65078e-09	postive
NDUFB2	C16orf87	-0.360798	6.10908e-13	negative
DBT	C16orf87	0.320949	2.08443e-10	postive
SLC31A1	C16orf87	0.306443	1.42415e-09	postive
NDUFV2	DAAM1	-0.366358	2.53081e-13	negative
NDUFB6	PYURF	0.319935	2.39226e-10	postive
NDUFB2	PYURF	0.333698	3.52968e-11	postive
NDUFB10	PYURF	0.401722	6.16127e-16	postive
ACO2	PYURF	-0.462538	3.17457e-21	negative
NDUFC2	PYURF	0.489107	6.8698e-24	postive
NDUFC1	PYURF	0.446284	1.04903e-19	postive
DLST	PYURF	-0.339332	1.56804e-11	negative
NDUFV2	PYURF	0.445705	1.18414e-19	postive
LIPA	PYURF	-0.320274	2.28477e-10	negative
ATP7B	PYURF	-0.350997	2.77188e-12	negative
NDUFB10	MYL5	0.383467	1.50747e-14	postive
DPYD	MYL5	-0.355525	1.38722e-12	negative
NDUFC1	MYL5	0.345043	6.77299e-12	postive
NDUFV2	MYL5	0.310089	8.87305e-10	postive
NDUFB10	NT5E	-0.309289	9.84936e-10	negative
LIPT1	SNAP47	0.312122	6.79517e-10	postive
PPAT	RHPN2	0.363576	3.94197e-13	postive
GLS	RHPN2	0.345805	6.04801e-12	postive
ACO2	RHPN2	0.30806	1.15551e-09	postive
LIPT1	VRK2	0.443913	1.72057e-19	postive
PPAT	VRK2	0.705059	1.74324e-57	postive
GLS	VRK2	0.511324	2.64753e-26	postive
DLAT	VRK2	0.517504	5.24001e-27	postive
NDUFB10	VRK2	-0.323277	1.51648e-10	negative
MTF1	VRK2	0.61945	5.26614e-41	postive
ACO2	VRK2	0.422662	1.22505e-17	postive
NDUFC2	VRK2	-0.447708	7.77915e-20	negative
DPYD	VRK2	0.34514	6.67613e-12	postive
DLD	VRK2	0.363734	3.84433e-13	postive
NLRP3	VRK2	0.406381	2.63833e-16	postive
NDUFV2	VRK2	-0.451922	3.18415e-20	negative
LIPA	VRK2	0.432488	1.76921e-18	postive
NDUFB2	SMIM29	0.371766	1.05641e-13	postive
DBT	SMIM29	-0.329813	6.11726e-11	negative
SLC31A1	SMIM29	-0.379993	2.70938e-14	negative
DPYD	SMIM29	-0.414188	6.18209e-17	negative
NDUFC1	SMIM29	0.30017	3.16689e-09	postive
DBT	RWDD2B	0.313153	5.93115e-10	postive
PPAT	OAS3	0.366178	2.60458e-13	postive
NDUFB2	OAS3	-0.316185	3.9634e-10	negative
MTF1	OAS3	0.468799	7.84326e-22	postive
ACO2	OAS3	0.305541	1.59947e-09	postive
NDUFC2	OAS3	-0.362301	4.82191e-13	negative
DPYD	OAS3	0.348899	3.80565e-12	postive
NLRP3	OAS3	0.370684	1.25973e-13	postive
LIPA	OAS3	0.436991	7.13607e-19	postive
PPAT	AMIGO1	0.315926	4.10284e-10	postive
DLAT	AMIGO1	0.313056	6.00801e-10	postive
DBT	AMIGO1	0.348691	3.92687e-12	postive
MTF1	AMIGO1	0.33707	2.176e-11	postive
DBT	FGFRL1	0.323573	1.45617e-10	postive
ATP7B	FGFRL1	0.364888	3.19985e-13	postive
PPAT	WWP1	0.301284	2.75161e-09	postive
NDUFB10	WWP1	-0.361359	5.594e-13	negative
LIPA	WWP1	0.368081	1.91934e-13	postive
ATP7B	WWP1	0.355039	1.49492e-12	postive
PPAT	MAGI3	0.468047	9.29134e-22	postive
DLAT	MAGI3	0.329693	6.22156e-11	postive
NDUFB2	MAGI3	-0.366465	2.48761e-13	negative
DBT	MAGI3	0.520913	2.11356e-27	postive
MTF1	MAGI3	0.482569	3.26893e-23	postive
ACO2	MAGI3	0.367854	1.99083e-13	postive
NDUFC2	MAGI3	-0.36604	2.66265e-13	negative
DPYD	MAGI3	0.338218	1.84317e-11	postive
NDUFV2	MAGI3	-0.472152	3.66621e-22	negative
LIPA	MAGI3	0.313488	5.67411e-10	postive
ATP7B	MAGI3	0.407219	2.26201e-16	postive
NDUFB2	PHF8	-0.518468	4.05741e-27	negative
NDUFB10	PHF8	-0.325021	1.19269e-10	negative
DBT	PHF8	0.462506	3.19684e-21	postive
MTF1	PHF8	0.374069	7.24598e-14	postive
SLC31A1	PHF8	0.348371	4.12036e-12	postive
ACO2	PHF8	0.310115	8.84236e-10	postive
NDUFC2	PHF8	-0.342662	9.63155e-12	negative
NDUFC1	PHF8	-0.324138	1.3473e-10	negative
NDUFV2	PHF8	-0.459392	6.34007e-21	negative
LIPA	PHF8	0.323429	1.4851e-10	postive
ATP7B	PHF8	0.505237	1.26443e-25	postive
PPAT	RRM2B	0.423514	1.03834e-17	postive
DLAT	RRM2B	0.392695	3.06946e-15	postive
NDUFB2	RRM2B	-0.324953	1.20404e-10	negative
LIPA	RRM2B	0.434593	1.15931e-18	postive
NDUFB10	VNN3	-0.303627	2.04367e-09	negative
DBT	VNN3	-0.306984	1.32818e-09	negative
PPAT	YES1	0.500506	4.17263e-25	postive
GLS	YES1	0.373964	7.37215e-14	postive
DLAT	YES1	0.327743	8.17409e-11	postive
NDUFB2	YES1	-0.372332	9.63213e-14	negative
NDUFB10	YES1	-0.418687	2.63227e-17	negative
MTF1	YES1	0.419253	2.36213e-17	postive
SLC31A1	YES1	0.31035	8.57445e-10	postive
ACO2	YES1	0.316644	3.7273e-10	postive
DPYD	YES1	0.442231	2.43822e-19	postive
LIPA	YES1	0.366658	2.412e-13	postive
ATP7B	YES1	0.342217	1.02826e-11	postive
NDUFB2	GOLGA5	-0.391177	4.00187e-15	negative
NDUFB10	GOLGA5	-0.419025	2.46768e-17	negative
DBT	GOLGA5	0.316564	3.76738e-10	postive
MTF1	GOLGA5	0.345644	6.1948e-12	postive
SLC31A1	GOLGA5	0.374225	7.06195e-14	postive
ACO2	GOLGA5	0.373684	7.719e-14	postive
NDUFC2	GOLGA5	-0.361337	5.61323e-13	negative
DPYD	GOLGA5	0.383127	1.59697e-14	postive
NDUFC1	GOLGA5	-0.308517	1.08896e-09	negative
DLST	GOLGA5	0.552826	2.56257e-31	postive
NDUFV2	GOLGA5	-0.427866	4.43041e-18	negative
LIPA	GOLGA5	0.328572	7.28084e-11	postive
ATP7B	GOLGA5	0.329366	6.51346e-11	postive
PPAT	JADE3	0.498577	6.75336e-25	postive
DLAT	JADE3	0.409319	1.53498e-16	postive
NDUFB2	JADE3	-0.388044	6.88823e-15	negative
NDUFB10	JADE3	-0.424283	8.93995e-18	negative
DBT	JADE3	0.305284	1.65327e-09	postive
MTF1	JADE3	0.381905	1.96371e-14	postive
ACO2	JADE3	0.354204	1.69964e-12	postive
DPYD	JADE3	0.366167	2.60919e-13	postive
NDUFC1	JADE3	-0.350097	3.17673e-12	negative
NDUFV2	JADE3	-0.443033	2.06523e-19	negative
LIPA	JADE3	0.366921	2.31264e-13	postive
ATP7B	JADE3	0.502529	2.51027e-25	postive
LIPT1	CYB5R1	0.302135	2.47067e-09	postive
PPAT	RNF19A	0.39245	3.20392e-15	postive
GLS	RNF19A	0.440421	3.54057e-19	postive
DLAT	RNF19A	0.332745	4.04247e-11	postive
NDUFB10	RNF19A	-0.331733	4.66573e-11	negative
MTF1	RNF19A	0.409448	1.49879e-16	postive
ACO2	RNF19A	0.366351	2.5334e-13	postive
NDUFC2	RNF19A	-0.380305	2.57102e-14	negative
PLAT	RNF19A	0.328687	7.16395e-11	postive
GCSH	RNF19A	-0.306469	1.41946e-09	negative
NDUFV2	RNF19A	-0.308218	1.13203e-09	negative
LIPA	RNF19A	0.326031	1.03715e-10	postive
ACO2	RTN4R	0.307699	1.21092e-09	postive
PPAT	BCL2L11	0.310469	8.44242e-10	postive
GLS	BCL2L11	0.479185	7.23452e-23	postive
NDUFB10	BCL2L11	-0.341414	1.15686e-11	negative
MTF1	BCL2L11	0.339912	1.4409e-11	postive
DPYD	BCL2L11	0.363907	3.73997e-13	postive
GCSH	BCL2L11	-0.366319	2.54676e-13	negative
PPAT	NBN	0.535281	4.10493e-29	postive
DLAT	NBN	0.507457	7.17508e-26	postive
MTF1	NBN	0.43463	1.15056e-18	postive
ACO2	NBN	0.315039	4.61803e-10	postive
NDUFC2	NBN	-0.318463	2.91916e-10	negative
NLRP3	NBN	0.377966	3.80182e-14	postive
LIPA	NBN	0.480421	5.41813e-23	postive
LIPT1	SETX	0.307259	1.28186e-09	postive
PPAT	SETX	0.556919	7.50599e-32	postive
GLS	SETX	0.42866	3.78801e-18	postive
DLAT	SETX	0.324639	1.25732e-10	postive
NDUFB2	SETX	-0.382067	1.91067e-14	negative
NDUFB10	SETX	-0.410658	1.19707e-16	negative
DBT	SETX	0.304093	1.92544e-09	postive
MTF1	SETX	0.551894	3.38156e-31	postive
SLC31A1	SETX	0.386197	9.46281e-15	postive
ACO2	SETX	0.331893	4.56174e-11	postive
NDUFC2	SETX	-0.462422	3.25672e-21	negative
DPYD	SETX	0.410765	1.17347e-16	postive
PLAT	SETX	0.335677	2.6591e-11	postive
NLRP3	SETX	0.402547	5.30752e-16	postive
NDUFV2	SETX	-0.404736	3.56535e-16	negative
LIPA	SETX	0.361991	5.06399e-13	postive
ATP7B	SETX	0.336217	2.46059e-11	postive
PPAT	C9orf64	0.546341	1.73285e-30	postive
NDUFB2	C9orf64	-0.402473	5.37898e-16	negative
DBT	C9orf64	0.459157	6.67465e-21	postive
MTF1	C9orf64	0.407187	2.27534e-16	postive
SLC31A1	C9orf64	0.560777	2.32204e-32	postive
ACO2	C9orf64	0.454752	1.73569e-20	postive
NDUFC2	C9orf64	-0.359574	7.39971e-13	negative
DPYD	C9orf64	0.456054	1.31045e-20	postive
NDUFV2	C9orf64	-0.529516	2.04154e-28	negative
LIPA	C9orf64	0.353658	1.84794e-12	postive
ATP7B	C9orf64	0.380108	2.65741e-14	postive
NDUFB2	PDXK	0.34724	4.88144e-12	postive
NDUFB6	MIDEAS	-0.39567	1.81809e-15	negative
PPAT	MIDEAS	0.518707	3.80844e-27	postive
GLS	MIDEAS	0.515062	9.97796e-27	postive
DLAT	MIDEAS	0.349323	3.5703e-12	postive
NDUFB2	MIDEAS	-0.413353	7.23301e-17	negative
NDUFB10	MIDEAS	-0.461807	3.73002e-21	negative
MTF1	MIDEAS	0.487593	9.88799e-24	postive
ACO2	MIDEAS	0.379231	3.07791e-14	postive
NDUFC2	MIDEAS	-0.539653	1.19127e-29	negative
DPYD	MIDEAS	0.452261	2.9623e-20	postive
PLAT	MIDEAS	0.439447	4.32353e-19	postive
NLRP3	MIDEAS	0.499248	5.71423e-25	postive
DLST	MIDEAS	0.360332	6.57279e-13	postive
NDUFV2	MIDEAS	-0.454643	1.77704e-20	negative
LIPA	MIDEAS	0.340493	1.32392e-11	postive
PPAT	SEC24D	0.419857	2.10382e-17	postive
DLAT	SEC24D	0.340447	1.33271e-11	postive
NDUFB2	SEC24D	-0.504182	1.65312e-25	negative
NDUFB10	SEC24D	-0.342742	9.51889e-12	negative
DBT	SEC24D	0.447685	7.81592e-20	postive
MTF1	SEC24D	0.471407	4.34395e-22	postive
SLC31A1	SEC24D	0.506355	9.51018e-26	postive
ACO2	SEC24D	0.490696	4.67878e-24	postive
NDUFC2	SEC24D	-0.506432	9.32559e-26	negative
DPYD	SEC24D	0.488939	7.15304e-24	postive
DLD	SEC24D	0.301579	2.65097e-09	postive
DLST	SEC24D	0.3284	7.45752e-11	postive
NDUFV2	SEC24D	-0.417685	3.18727e-17	negative
LIPA	SEC24D	0.349193	3.64082e-12	postive
PPAT	BRD3	0.593282	6.25158e-37	postive
GLS	BRD3	0.393563	2.63594e-15	postive
DLAT	BRD3	0.323506	1.46946e-10	postive
NDUFB2	BRD3	-0.367539	2.09418e-13	negative
NDUFB10	BRD3	-0.393101	2.85876e-15	negative
DBT	BRD3	0.303749	2.01197e-09	postive
MTF1	BRD3	0.493403	2.41984e-24	postive
SLC31A1	BRD3	0.359737	7.21392e-13	postive
ACO2	BRD3	0.344901	6.91743e-12	postive
NDUFC2	BRD3	-0.429673	3.09965e-18	negative
DPYD	BRD3	0.374881	6.33943e-14	postive
NDUFV2	BRD3	-0.488362	8.21978e-24	negative
ATP7B	BRD3	0.416851	3.73521e-17	postive
NDUFB2	CFAP410	0.381679	2.04008e-14	postive
PPAT	NEK4	0.610769	1.30398e-39	postive
GLS	NEK4	0.320119	2.3335e-10	postive
DLAT	NEK4	0.429495	3.21111e-18	postive
NDUFB2	NEK4	-0.469519	6.66625e-22	negative
NDUFB10	NEK4	-0.404471	3.74147e-16	negative
DBT	NEK4	0.419583	2.21744e-17	postive
MTF1	NEK4	0.49431	1.93798e-24	postive
SLC31A1	NEK4	0.356164	1.25693e-12	postive
ACO2	NEK4	0.446114	1.08702e-19	postive
NDUFC2	NEK4	-0.417849	3.08933e-17	negative
DPYD	NEK4	0.479424	6.84137e-23	postive
NDUFC1	NEK4	-0.333203	3.7874e-11	negative
DLD	NEK4	0.33533	2.7952e-11	postive
NDUFV2	NEK4	-0.512107	2.16043e-26	negative
LIPA	NEK4	0.43029	2.74254e-18	postive
ATP7B	NEK4	0.455168	1.58704e-20	postive
ACO2	SLC25A28	-0.332842	3.98671e-11	negative
DPYD	SLC25A28	-0.348255	4.19266e-12	negative
NDUFV2	SLC25A28	0.321796	1.85734e-10	postive
PPAT	TRMT11	0.444935	1.39085e-19	postive
GLS	TRMT11	0.342482	9.89061e-12	postive
DLAT	TRMT11	0.372365	9.57978e-14	postive
NDUFB2	TRMT11	-0.375588	5.6407e-14	negative
NDUFB10	TRMT11	-0.353267	1.9617e-12	negative
MTF1	TRMT11	0.35561	1.3691e-12	postive
NDUFC2	TRMT11	-0.489733	5.90623e-24	negative
DPYD	TRMT11	0.336107	2.50011e-11	postive
LIPA	TRMT11	0.315629	4.26908e-10	postive
NDUFB10	SERPINA3	-0.334779	3.02469e-11	negative
ACO2	ACAD10	0.331472	4.84148e-11	postive
DPYD	UROS	-0.3295	6.39198e-11	negative
PPAT	MAN2A1	0.328755	7.09618e-11	postive
DLAT	MAN2A1	0.311565	7.31181e-10	postive
NDUFB2	MAN2A1	-0.307833	1.18999e-09	negative
MTF1	MAN2A1	0.389282	5.56208e-15	postive
ACO2	MAN2A1	0.322223	1.75198e-10	postive
DLD	MAN2A1	0.30977	9.24936e-10	postive
NDUFV2	MAN2A1	-0.376615	4.75915e-14	negative
LIPA	MAN2A1	0.303902	1.97301e-09	postive
PPAT	CLEC3B	-0.414304	6.04825e-17	negative
PLAT	CLEC3B	0.450364	4.43718e-20	postive
FDX1	CLEC3B	0.306882	1.34577e-09	postive
PPAT	TAF2	0.654304	4.55603e-47	postive
GLS	TAF2	0.377834	3.88634e-14	postive
DLAT	TAF2	0.488855	7.29999e-24	postive
NDUFB2	TAF2	-0.39993	8.50818e-16	negative
NDUFB10	TAF2	-0.464695	1.96753e-21	negative
MTF1	TAF2	0.523597	1.02683e-27	postive
ACO2	TAF2	0.457032	1.06024e-20	postive
NDUFC2	TAF2	-0.472327	3.52204e-22	negative
DPYD	TAF2	0.341233	1.18808e-11	postive
NDUFC1	TAF2	-0.350704	2.89767e-12	negative
DLST	TAF2	0.335466	2.74091e-11	postive
NDUFV2	TAF2	-0.513835	1.37642e-26	negative
LIPA	TAF2	0.491846	3.53832e-24	postive
ATP7B	TAF2	0.385036	1.1541e-14	postive
PPAT	MDN1	0.471254	4.49741e-22	postive
DLAT	MDN1	0.300175	3.16497e-09	postive
NDUFB2	MDN1	-0.375545	5.68086e-14	negative
NDUFB10	MDN1	-0.376181	5.11424e-14	negative
DBT	MDN1	0.356545	1.18505e-12	postive
MTF1	MDN1	0.424954	7.84454e-18	postive
SLC31A1	MDN1	0.311715	7.16888e-10	postive
NDUFC2	MDN1	-0.394431	2.26263e-15	negative
DPYD	MDN1	0.379797	2.79976e-14	postive
NDUFC1	MDN1	-0.368205	1.88139e-13	negative
NDUFV2	MDN1	-0.438958	4.77904e-19	negative
LIPA	MDN1	0.317247	3.43775e-10	postive
ATP7B	MDN1	0.437593	6.31337e-19	postive
DBT	SPRN	-0.352781	2.11291e-12	negative
SLC31A1	SPRN	-0.39195	3.49673e-15	negative
ACO2	SPRN	-0.333858	3.45012e-11	negative
NDUFC2	SPRN	0.350506	2.98612e-12	postive
PPAT	MID1IP1	0.420621	1.81662e-17	postive
FDX1	MID1IP1	-0.316039	4.04133e-10	negative
MTF1	KDSR	0.345994	5.88033e-12	postive
LIPA	KDSR	0.329644	6.26427e-11	postive
PPAT	PLSCR1	0.332494	4.18878e-11	postive
GLS	PLSCR1	0.452468	2.83373e-20	postive
MTF1	PLSCR1	0.454329	1.9011e-20	postive
NDUFC2	PLSCR1	-0.38276	1.69938e-14	negative
PLAT	PLSCR1	0.387108	8.09242e-15	postive
NLRP3	PLSCR1	0.553439	2.13452e-31	postive
NDUFB2	NDUFV3	0.425833	6.60528e-18	postive
NDUFB10	NDUFV3	0.427506	4.75654e-18	postive
NDUFC2	NDUFV3	0.371791	1.05204e-13	postive
NDUFC1	NDUFV3	0.322232	1.74993e-10	postive
NDUFB6	ECI1	0.320505	2.21428e-10	postive
PPAT	ECI1	-0.41332	7.27827e-17	negative
GLS	ECI1	-0.410041	1.3427e-16	negative
NDUFB10	ECI1	0.676845	1.95252e-51	postive
MTF1	ECI1	-0.300356	3.09351e-09	negative
DPYD	ECI1	-0.4636	2.50944e-21	negative
NDUFC1	ECI1	0.417478	3.31567e-17	postive
NLRP3	ECI1	-0.372247	9.76574e-14	negative
NDUFV2	ECI1	0.422075	1.37238e-17	postive
LIPA	ECI1	-0.371781	1.05388e-13	negative
DBT	TESK2	0.466529	1.30651e-21	postive
MTF1	TESK2	0.33192	4.54403e-11	postive
SLC31A1	TESK2	0.384559	1.25188e-14	postive
DPYD	TESK2	0.497906	7.97872e-25	postive
NDUFV2	TESK2	-0.312299	6.63905e-10	negative
ATP7B	TESK2	0.329172	6.69364e-11	postive
DLST	IBA57	0.301195	2.78293e-09	postive
PPAT	ATL2	0.418254	2.85963e-17	postive
NDUFB2	ATL2	-0.517113	5.81148e-27	negative
NDUFB10	ATL2	-0.422918	1.16568e-17	negative
DBT	ATL2	0.467043	1.16418e-21	postive
MTF1	ATL2	0.354974	1.51015e-12	postive
SLC31A1	ATL2	0.440668	3.36537e-19	postive
ACO2	ATL2	0.398574	1.08475e-15	postive
NDUFC2	ATL2	-0.301611	2.64002e-09	negative
DPYD	ATL2	0.405058	3.36155e-16	postive
NDUFC1	ATL2	-0.342386	1.00309e-11	negative
NDUFV2	ATL2	-0.464933	1.86588e-21	negative
LIPA	ATL2	0.362013	5.04613e-13	postive
ATP7B	ATL2	0.452739	2.67414e-20	postive
PPAT	RNF138	0.580636	4.31478e-35	postive
GLS	RNF138	0.425219	7.44905e-18	postive
NDUFB10	RNF138	-0.378294	3.59991e-14	negative
MTF1	RNF138	0.392607	3.11739e-15	postive
DPYD	RNF138	0.504867	1.38913e-25	postive
LIPA	RNF138	0.30599	1.50984e-09	postive
LIPT1	ACVR1	0.484215	2.21411e-23	postive
PPAT	ACVR1	0.50539	1.21624e-25	postive
GLS	ACVR1	0.532747	8.33987e-29	postive
DLAT	ACVR1	0.360588	6.31338e-13	postive
NDUFB10	ACVR1	-0.363602	3.92517e-13	negative
MTF1	ACVR1	0.435437	9.77698e-19	postive
ACO2	ACVR1	0.323626	1.44543e-10	postive
NDUFC2	ACVR1	-0.411502	1.0229e-16	negative
PLAT	ACVR1	0.306421	1.42818e-09	postive
FDX1	ACVR1	-0.310623	8.27411e-10	negative
NLRP3	ACVR1	0.359312	7.70993e-13	postive
NDUFV2	ACVR1	-0.356031	1.28306e-12	negative
LIPA	ACVR1	0.310103	8.85677e-10	postive
PPAT	LMAN1	0.491511	3.83878e-24	postive
DLAT	LMAN1	0.317089	3.51178e-10	postive
NDUFB2	LMAN1	-0.469101	7.3261e-22	negative
NDUFB10	LMAN1	-0.396027	1.70643e-15	negative
DBT	LMAN1	0.428743	3.7268e-18	postive
MTF1	LMAN1	0.424554	8.48044e-18	postive
SLC31A1	LMAN1	0.410903	1.14367e-16	postive
ACO2	LMAN1	0.359071	8.00539e-13	postive
NDUFC2	LMAN1	-0.462192	3.42652e-21	negative
DPYD	LMAN1	0.434009	1.30381e-18	postive
NDUFV2	LMAN1	-0.427348	4.90634e-18	negative
LIPA	LMAN1	0.417288	3.43742e-17	postive
ATP7B	LMAN1	0.408964	1.63921e-16	postive
PPAT	HDHD2	0.48324	2.78947e-23	postive
DLAT	HDHD2	0.387254	7.8924e-15	postive
NDUFB2	HDHD2	-0.38931	5.535e-15	negative
NDUFB10	HDHD2	-0.485981	1.4542e-23	negative
DBT	HDHD2	0.462395	3.27612e-21	postive
MTF1	HDHD2	0.490937	4.41218e-24	postive
SLC31A1	HDHD2	0.446632	9.75176e-20	postive
ACO2	HDHD2	0.549083	7.76197e-31	postive
NDUFC2	HDHD2	-0.489322	6.52321e-24	negative
DPYD	HDHD2	0.437958	5.86108e-19	postive
NDUFC1	HDHD2	-0.306949	1.33416e-09	negative
DLD	HDHD2	0.473677	2.58676e-22	postive
DLST	HDHD2	0.470559	5.26758e-22	postive
NDUFV2	HDHD2	-0.526846	4.24707e-28	negative
LIPA	HDHD2	0.447354	8.38076e-20	postive
ATP7B	HDHD2	0.4968	1.04943e-24	postive
PPAT	VPS13A	0.469462	6.75219e-22	postive
GLS	VPS13A	0.35737	1.04296e-12	postive
NDUFB2	VPS13A	-0.370984	1.19987e-13	negative
NDUFB10	VPS13A	-0.412087	9.16885e-17	negative
MTF1	VPS13A	0.384692	1.22377e-14	postive
SDHB	VPS13A	-0.302664	2.31017e-09	negative
NDUFC2	VPS13A	-0.33775	1.97242e-11	negative
DPYD	VPS13A	0.3411	1.21141e-11	postive
NDUFV2	VPS13A	-0.326864	9.23897e-11	negative
ATP7B	VPS13A	0.357904	9.59953e-13	postive
PPAT	KLF11	0.401314	6.63195e-16	postive
DLAT	KLF11	0.305701	1.56695e-09	postive
NDUFB2	KLF11	-0.441182	3.02755e-19	negative
NDUFB10	KLF11	-0.406247	2.7043e-16	negative
DBT	KLF11	0.439416	4.35075e-19	postive
MTF1	KLF11	0.435369	9.9123e-19	postive
SLC31A1	KLF11	0.494328	1.92924e-24	postive
ACO2	KLF11	0.480918	4.82201e-23	postive
NDUFC2	KLF11	-0.418446	2.75662e-17	negative
DPYD	KLF11	0.43727	6.7425e-19	postive
NDUFC1	KLF11	-0.334168	3.30083e-11	negative
DLD	KLF11	0.349408	3.52491e-12	postive
NDUFV2	KLF11	-0.54724	1.33265e-30	negative
LIPA	KLF11	0.358288	9.04391e-13	postive
ATP7B	KLF11	0.380597	2.44788e-14	postive
NDUFB2	AVEN	0.352238	2.2955e-12	postive
GLS	HYAL1	-0.472601	3.30889e-22	negative
PLAT	HYAL1	-0.316715	3.69203e-10	negative
NLRP3	HYAL1	-0.347406	4.76191e-12	negative
GLS	SLC49A3	0.313398	5.74215e-10	postive
SLC31A1	DEXI	0.332136	4.40712e-11	postive
SDHB	DEXI	0.320153	2.32257e-10	postive
NDUFB10	H1-2	0.406342	2.65737e-16	postive
NDUFC1	H1-2	0.31214	6.77918e-10	postive
NLRP3	EPSTI1	0.461097	4.36201e-21	postive
LIPA	EPSTI1	0.333398	3.68394e-11	postive
DPYD	CDH2	0.349723	3.36106e-12	postive
PPAT	RIOX2	0.435143	1.03742e-18	postive
DLAT	RIOX2	0.398756	1.0499e-15	postive
MTF1	RIOX2	0.371255	1.148e-13	postive
LIPA	RIOX2	0.340299	1.36195e-11	postive
LIPT1	ESS2	0.303871	1.98081e-09	postive
GLS	ESS2	0.32356	1.45873e-10	postive
SLC31A1	ESS2	-0.315693	4.23287e-10	negative
PPAT	ZFAND1	0.38176	2.01234e-14	postive
PPAT	CNBP	0.403722	4.28808e-16	postive
MTF1	CNBP	0.331682	4.69961e-11	postive
PPAT	DSG2	0.434893	1.09125e-18	postive
GLS	DSG2	0.598203	1.14368e-37	postive
MTF1	DSG2	0.415568	4.76425e-17	postive
DPYD	DSG2	0.310578	8.32218e-10	postive
NLRP3	DSG2	0.306072	1.49389e-09	postive
NDUFB2	WDR83	0.335142	2.87131e-11	postive
NDUFB10	WDR83	0.350343	3.0605e-12	postive
SLC31A1	WDR83	-0.409965	1.36166e-16	negative
NDUFC2	WDR83	0.3049	1.7366e-09	postive
NDUFC1	WDR83	0.308825	1.04615e-09	postive
DLST	WDR83	-0.362968	4.34011e-13	negative
GLS	STARD10	-0.46437	2.11512e-21	negative
DPYD	STARD10	-0.323439	1.48304e-10	negative
NLRP3	STARD10	-0.355994	1.2905e-12	negative
NDUFB2	ABHD14A	0.334948	2.95239e-11	postive
NDUFB10	ABHD14A	0.403305	4.62604e-16	postive
ACO2	ABHD14A	-0.375401	5.81759e-14	negative
NDUFC2	ABHD14A	0.438639	5.10087e-19	postive
PLAT	ABHD14A	-0.351614	2.52398e-12	negative
GLRX5	ABHD14A	0.304742	1.77223e-09	postive
DLD	ABHD14A	-0.333231	3.77258e-11	negative
DLST	ABHD14A	-0.316344	3.88019e-10	negative
NDUFV2	ABHD14A	0.329089	6.77178e-11	postive
NDUFB6	UQCR11	0.403134	4.77145e-16	postive
PPAT	UQCR11	-0.420091	2.01148e-17	negative
NDUFB2	UQCR11	0.669299	6.24723e-50	postive
NDUFB10	UQCR11	0.547661	1.17834e-30	postive
DBT	UQCR11	-0.370621	1.27272e-13	negative
MTF1	UQCR11	-0.450561	4.25492e-20	negative
SLC31A1	UQCR11	-0.400295	7.96748e-16	negative
ACO2	UQCR11	-0.341103	1.2108e-11	negative
NDUFC2	UQCR11	0.547027	1.41826e-30	postive
DPYD	UQCR11	-0.464502	2.05404e-21	negative
NDUFC1	UQCR11	0.445535	1.22687e-19	postive
NDUFV2	UQCR11	0.500711	3.96361e-25	postive
LIPA	UQCR11	-0.414324	6.02518e-17	negative
ATP7B	UQCR11	-0.432465	1.77734e-18	negative
PPAT	ZCCHC2	0.503172	2.13398e-25	postive
DLAT	ZCCHC2	0.358826	8.31623e-13	postive
NDUFB2	ZCCHC2	-0.469075	7.37046e-22	negative
NDUFB10	ZCCHC2	-0.348892	3.80983e-12	negative
DBT	ZCCHC2	0.346689	5.30116e-12	postive
MTF1	ZCCHC2	0.457333	9.93222e-21	postive
SLC31A1	ZCCHC2	0.370091	1.38696e-13	postive
ACO2	ZCCHC2	0.302074	2.48963e-09	postive
NDUFC2	ZCCHC2	-0.377196	4.3214e-14	negative
DPYD	ZCCHC2	0.394557	2.21296e-15	postive
NDUFV2	ZCCHC2	-0.328254	7.61143e-11	negative
LIPA	ZCCHC2	0.426411	5.89877e-18	postive
ATP7B	ZCCHC2	0.448845	6.12102e-20	postive
DBT	TOP1MT	-0.439382	4.38167e-19	negative
SLC31A1	TOP1MT	-0.386266	9.35202e-15	negative
ACO2	TOP1MT	-0.304072	1.93061e-09	negative
PPAT	KLF10	0.31659	3.7545e-10	postive
NDUFB2	KLF10	-0.302687	2.30332e-09	negative
NDUFB10	KLF10	-0.483974	2.34461e-23	negative
SLC31A1	KLF10	0.351927	2.40684e-12	postive
NDUFC2	KLF10	-0.357039	1.09784e-12	negative
DPYD	KLF10	0.381613	2.06279e-14	postive
NDUFV2	KLF10	-0.38819	6.71767e-15	negative
ACO2	TMEM129	0.341126	1.20682e-11	postive
NDUFC2	ADGRG6	-0.337351	2.08971e-11	negative
GLRX5	ADGRG6	-0.346025	5.85294e-12	negative
NDUFB10	NAA60	0.553628	2.0172e-31	postive
NDUFB2	SWSAP1	0.330503	5.55157e-11	postive
NDUFB10	SWSAP1	0.319846	2.42133e-10	postive
LIPT1	ADAM17	0.375481	5.74159e-14	postive
PPAT	ADAM17	0.672322	1.57766e-50	postive
GLS	ADAM17	0.594917	3.56697e-37	postive
DLAT	ADAM17	0.457985	8.61855e-21	postive
NDUFB2	ADAM17	-0.3096	9.45773e-10	negative
NDUFB10	ADAM17	-0.383603	1.47287e-14	negative
MTF1	ADAM17	0.605633	8.31565e-39	postive
ACO2	ADAM17	0.49118	4.15995e-24	postive
NDUFC2	ADAM17	-0.524946	7.12439e-28	negative
DPYD	ADAM17	0.389349	5.49738e-15	postive
PLAT	ADAM17	0.445662	1.19493e-19	postive
DLD	ADAM17	0.397972	1.2077e-15	postive
NLRP3	ADAM17	0.476159	1.46081e-22	postive
NDUFV2	ADAM17	-0.483111	2.87584e-23	negative
LIPA	ADAM17	0.409173	1.57698e-16	postive
LIPT1	SH3BP5L	0.425598	6.91605e-18	postive
PPAT	SH3BP5L	0.338383	1.79979e-11	postive
GLS	SH3BP5L	0.332858	3.9776e-11	postive
NDUFB6	PRADC1	0.444589	1.49481e-19	postive
GLS	PRADC1	-0.300786	2.93038e-09	negative
NDUFB2	PRADC1	0.522532	1.36845e-27	postive
NDUFB10	PRADC1	0.540656	8.9452e-30	postive
MTF1	PRADC1	-0.337615	2.01132e-11	negative
NDUFC2	PRADC1	0.40673	2.47496e-16	postive
DPYD	PRADC1	-0.321995	1.8074e-10	negative
NDUFC1	PRADC1	0.3643	3.51381e-13	postive
PLAT	PRADC1	-0.307896	1.18041e-09	negative
NDUFV2	PRADC1	0.336682	2.3015e-11	postive
ATP7B	PRADC1	-0.323798	1.41167e-10	negative
NDUFB6	MRPL55	0.377681	3.9869e-14	postive
PPAT	MRPL55	-0.303595	2.05194e-09	negative
NDUFB2	MRPL55	0.405726	2.97507e-16	postive
NDUFB10	MRPL55	0.457843	8.88798e-21	postive
DBT	MRPL55	-0.39657	1.55002e-15	negative
MTF1	MRPL55	-0.303923	1.9678e-09	negative
SLC31A1	MRPL55	-0.315171	4.53768e-10	negative
ACO2	MRPL55	-0.368801	1.70892e-13	negative
NDUFC2	MRPL55	0.424222	9.04753e-18	postive
DPYD	MRPL55	-0.413783	6.67171e-17	negative
PLAT	MRPL55	-0.306959	1.33238e-09	negative
DLD	MRPL55	-0.314497	4.96344e-10	negative
DLST	MRPL55	-0.36489	3.19914e-13	negative
NDUFV2	MRPL55	0.417929	3.04249e-17	postive
LIPA	MRPL55	-0.334548	3.12617e-11	negative
ATP7B	MRPL55	-0.341135	1.20519e-11	negative
DPYD	ID2	0.347579	4.64022e-12	postive
GLS	SYDE1	0.509099	4.70652e-26	postive
PLAT	SYDE1	0.608294	3.19783e-39	postive
NLRP3	SYDE1	0.570102	1.27821e-33	postive
PPAT	ZCCHC14	0.32433	1.31208e-10	postive
NDUFB2	ZCCHC14	-0.516799	6.31373e-27	negative
NDUFB10	ZCCHC14	-0.310606	8.29205e-10	negative
DBT	ZCCHC14	0.348779	3.87489e-12	postive
MTF1	ZCCHC14	0.358948	8.15979e-13	postive
SLC31A1	ZCCHC14	0.337005	2.19649e-11	postive
ACO2	ZCCHC14	0.439347	4.41338e-19	postive
NDUFC2	ZCCHC14	-0.512569	1.91578e-26	negative
DPYD	ZCCHC14	0.373726	7.66486e-14	postive
NDUFV2	ZCCHC14	-0.482083	3.66633e-23	negative
ATP7B	ZCCHC14	0.371273	1.14465e-13	postive
PPAT	PRMT6	0.380165	2.6321e-14	postive
MTF1	PRMT6	0.328171	7.7002e-11	postive
LIPT2	PRMT6	0.309412	9.69178e-10	postive
